# Supplementary material for: Effect of naive and cancer-educated fibroblasts on colon cancer cell circadian growth rhythm
Source: Cell Death Dis. 2020 Apr 27;11(4):289. doi: 10.1038/s41419-020-2468-2 (PMC7184765; doi:10.1038/s41419-020-2468-2)
Supplement: Supplementary file 7 — Supplementary Table 1. [file 41419_2020_2468_MOESM7_ESM.xlsx]

## Sheet: Sheet1
SUPPLEMENTARY TABLE 1
A			B
Gene	p-value		Gene	p-value
ACE	0.28222		HB-EGF	3e-05
ADAM8	0.0039		ICAM-2	1e-05
ADAM9	2e-05		IL-1 RII	0.18409
ADAM10	1e-05		IL-15 Ralfa	0.004848
ALCAM/CD166	1e-05		Integrin beta1/CD29	1e-05
Amphiregulin	0.00328		Integrin beta2/CD18	0.012933
APP (pan)	0.16332		Integrin beta3/CD61	1e-05
BACE-1	0.17715		Integrin beta4/CD104	0.180336
BACM	0.20141		Integrin beta5	0.001215
C1qR1/CD93	0.2555		Integrin beta6	0.289772
CD31/PECAM-1	0.22559		JAM-A	1e-05
CD36/SR-B3	0.02056		Lipocalin	1e-05
CD40 Ligand/TNFSF5	0.08199		LOX-1/SR-E1	0.0053404
CD44H	0.77119		MD-1	0.002869
CD58/LFA-3	2e-05		MMP-2 (TOTAL)	0.038827
CD90/Thy1	0.00112		NCAM-1/CD56	0.296821
CD99	0.00222		NCAM-L1	5e-05
CD155/PVR	0.00398		Osteopontin	0.661926
CEACAM-1/CD66a	0.11048		PAR1	1e-05
CX3CL1/Fractalkine	0.27246		Pref-1/DLK-1/FA1	0.000335
CXCL8/IL8	1e-05		RECK	1.5e-05
EMMPRIN/CD147	0.00141		Stabilin-1	0.452329
Endoglin/CD105	0.21113		TACE/ADAM17	0.000188
Epiregulin	0.52674		Thrombospondin	1e-05
Galectin-1	1e-05		TIMP-1	1e-05
Galectin-3	0.09588		TIMP-2	1e-05
Galectin-3Bp/MAC-2Bp	1e-05		TIMP-3	1e-05
C			D
Gene	p-value		Gene	p-value
ADAM15	0.559		Integrin alfa6/CD49f	4.3e-05
betaIG-H3	1e-05		Integrin alfa9	0.016252
BMPR-IB/ALK6	0.00039		Integrin alfaV/CD51	0.00808
Cadherin-4	5.2e-06		Jagged1	2e-06
Cadherin-11	0.00338		JAM-B/VE-JAM	0.001012
Cadherin-13	0.000355		JAM-C	0.238
E-Cadherin	1e-06		LRP-6	2e-05
N-cadherin	1e-05		MCAM/CD146	3e-05
p-Cadherin	0.648		MEPE	1e-05
VE-Cadherin	0.0109		MUCDHL	1e-05
Cathepsin D	1e-05		Nectin-2/CD112	0.046
CD40/TNFRSF5	4e-05		Nectin-4	1.2e-05
CEACAM-5/CD66E	1e-05		Neurotrimin	1.2e-06
CHL-1/L1CAM-2	0.000682		Notch-1	0.0416
Clusterin	1e-05		NrCAM	0.726
Coagulation factor II/Thrombin	0.000308		Periostin/OSF-2	0.00389
COMP/Thrombospondin-5	3e-05		Podocalyxin	8e-06
CRELD2	0.04168		E-Selectin/CD62e	0.591
Desmoglein 2	0.00792		Semaphorin 3A	4e-05
ECM-1	0.0006		SREC-I/SR-F1	1e-05
EGF R/ErbB1	0.000366		SREC-II	1e-05
Endoglycan	0.006148		Stanniocalcin 1	1e-05
EpCAM/TROP-1	0.00025		Syndecan-1/CD138	0.00121
ErbB2/HER2	0.000141		Syndecan-4	0.0559
ErbB3/HER3	0.12836		Thrombospondin-2	4e-05
ErbB4/HER4	9e-05		TIMP-4	0.856
ESAM	1e-05		TROP-2	0.0538
Galectin-2	1e-05		VAP-1/AOC3	0.0037
HPRG	1e-05		VCAM-1	1e-05
Integrin alfa3/CD49c	0.001557		VEGFR1/Flt-1	0.004322
Integrin alfa5/CD49e	0.0002989		VEGFR2/Flk-1	0.944
E			F
Gene	p-value		Gene	p-value
IL8	7e-05		MCP-3	0.28783
IL6	1e-05		GCP-2	0.00045
GRO-ALFA	1e-05		TGF-BETA2	0.0081
GRO	1e-05		VEGF	0.00082
TIMP-2	0.0047		OSTEOPROTEGERIN	0.00648
HGF	0.00081		SDF-1	0.00049
EOTAXIN	0.00022		MCP-1	0.0001
TIMP-1	0.65239		TARC	0.00419
ENA-78	7e-05		MCSF	0.04988
IP-10	1e-05
